# Supplementary material for: Iron Modified Titanate Nanotube Arrays for Photoelectrochemical Removal of E. coli
Source: Nanomaterials (Basel). 2021 Jul 28;11(8):1944. doi: 10.3390/nano11081944 (PMC8398541; doi:10.3390/nano11081944)
Supplement: Supplementary file 1 [file nanomaterials-11-01944-s001.zip]

Archive with 1 entries (1 files):
- nanomaterials-1298891-SI.pdf
